# Supplementary material for: Correlation between immune‐related Tryptophan‐Kynurenine pathway and severity of severe pneumonia and inflammation‐related polyunsaturated fatty acids
Source: Immun Inflamm Dis. 2023 Nov 20;11(11):e1088. doi: 10.1002/iid3.1088 (PMC10659755; doi:10.1002/iid3.1088)
Supplement: Supplementary file 1 — Supplementary Materials: Supplementary Table 1: Detailed Parameters for Longitudinal Comparison of Disease Changes. Supplementary Table 2: The detailed values of correlation coefficients and p values. [file IID3-11-e1088-s002.xlsx]

## Sheet: Supplementary Table 1
remission group	1 day	7 day	P value		aggravation group	1 day	7 day	P value
n	22	22			n	22	22
Acetylcarnitine	5488.50(1875.00,10472.50)	7043.50(4396.75,11455.00)	0.205		Acetylcarnitine	8000.00(4951.75,13535.00)	5071.00(3306.75,8998.25)	0.127
Arachidonoic acid	2190000.00(1068050.00,3041750.00)	2483500.00(1404500.00,3477250.00)	0.27		Arachidonoic acid	3286000.00(2035500.00,3955000.00)	2156500.00(1501250.00,2720250.00)	0.014
5(S)-HETE	30605.00(5919.00,70527.50)	21460.00(3485.75,87132.50)	1		5(S)-HETE	704850.00(255990.00,970075.00)	332750.00(76557.50,795675.00)	0.105
8(S)-HETE	37985.00(6420.50,104400.00)	33565.00(1794.00,104950.00)	0.833		8(S)-HETE	47780.00(31812.50,84572.50)	22215.00(8378.00,53877.50)	0.015
11(S)-HETE	26025.00(4379.75,67087.50)	19900.00(3078.00,95562.50)	0.707		11(S)-HETE	41200.00(16705.50,68600.00)	21715.00(6650.75,42780.00)	0.041
12(S)-HETE	145500.00(28504.00,305775.00)	210300.00(25025.00,416000.00)	0.907		12(S)-HETE	174000.00(51565.00,376950.00)	109900.00(26505.00,172125.00)	0.166
15(S)-HETE	30605.00(5919.00,70527.50)	21460.00(3485.75,87132.50)	0.944		15(S)-HETE	55275.00(20832.25,85205.00)	26570.00(8462.75,50572.50)	0.054
Linolenic acid	999950.00(496925.00,2055250.00)	2092000.00(1020975.00,2752000.00)	0.029		Linolenic acid	1835000.00(1279500.00,2456750.00)	1417000.00(1123000.00,2998750.00)	0.639
Eicosapentaenoic acid	182350.00(114802.50,310250.00)	326300.00(106075.00,511325.00)	0.245		Eicosapentaenoic acid	260650.00(173675.00,345450.00)	247050.00(164950.00,419725.00)	0.925
5(S)-HEPE	12981.50(1569.50,51290.00)	9301.00(757.70,54025.00)	0.814		5(S)-HEPE	25235.00(9439.00,51712.50)	17445.00(2648.25,30245.00)	0.372
12(S)-HEPE	6491.50(1733.00,13225.00)	5782.00(2321.25,17195.00)	0.725		12(S)-HEPE	7745.50(4113.00,11297.50)	4920.50(3169.00,7474.75)	0.139
15(S)-HEPE	1834.00(358.55,5426.50)	1808.50(333.48,6873.00)	0.725		15(S)-HEPE	4037.00(1117.00,5209.25)	2236.50(546.35,4240.00)	0.26
Docosahexaenoic acid	623100.00(436825.00,883800.00)	809500.00(360600.00,1201250.00)	0.241		Docosahexaenoic acid	723750.00(529300.00,865975.00)	579950.00(440600.00,799025.00)	0.28
Docosapentaenoic acid	211900.00(127600.00,320750.00)	340400.00(172425.00,574525.00)	0.041		Docosapentaenoic acid	305750.00(241175.00,434075.00)	289950.00(226450.00,389675.00)	0.76
Tryptophan	276500.00(148700.00,390000.00)	336138.00(246488.00,581988.00)	0.035		Tryptophan	416700.00(287575.00,605975.00)	264900.00(188775.00,380100.00)	0.021
Kynurenine	34869.00(30968.75,45128.00)	26384.00(21282.25,36881.50)	0.004		Kynurenine	30270.00(21580.00,39735.00)	39728.00(27439.50,63808.00)	0.039
K/T	0.18(0.11,0.24)	0.08(0.06,0.12)	<0.001		K/T	0.08(0.05,0.13)	0.16(0.11,0.22)	<0.001
L-3-Hydroxykynurenine	368200.00(322325.00,673775.00)	449400.00(336300.00,640450.00)	0.673		L-3-Hydroxykynurenine	587800.00(375625.00,729025.00)	504900.00(319425.00,613000.00)	0.302
Malic acid	6430.50(3490.50,9786.75)	6525.50(4631.00,8084.25)	0.963		Malic acid	4450.00(2500.75,10262.50)	6392.00(3817.25,9744.75)	0.116
Cis-Aconitic acid	899.65(23.43,4711.25)	2200.50(813.30,6491.25)	0.159		Cis-Aconitic acid	1053.55(188.18,4938.75)	489.40(114.45,5884.75)	0.589
Pyruvic acid	7855.00(4369.75,9746.75)	8416.00(6898.00,12852.50)	0.139		Pyruvic acid	8459.50(4144.00,15477.50)	9112.00(4941.50,14015.00)	0.981
a-ketoglutaric acid	1555.50(130.39,6489.00)	2241.00(1187.78,5870.75)	0.425		α-ketoglutaric acid	1159.95(361.50,3877.75)	4563.00(1694.75,9502.50)	0.019
Fumaric acid	11230.00(8513.25,24137.50)	17420.00(11550.00,24542.50)	0.11		Fumaric acid	16210.00(9836.00,25177.50)	13820.00(11254.25,25040.00)	0.725
Succinate	31375.00(20172.50,54977.50)	29245.00(17642.50,49807.50)	0.481		Succinate	24440.00(19617.50,35865.00)	31085.00(22110.00,50357.50)	0.425
Lactic acid	5103500.00(2781500.00,8471500.00)	6375000.00(4420250.00,7917750.00)	0.348		Lactic acid	5996000.00(4428750.00,8121000.00)	5324000.00(3747250.00,7261750.00)	0.425
