# Supplementary material for: Correlation between immune‐related Tryptophan‐Kynurenine pathway and severity of severe pneumonia and inflammation‐related polyunsaturated fatty acids
Source: Immun Inflamm Dis. 2023 Nov 20;11(11):e1088. doi: 10.1002/iid3.1088 (PMC10659755; doi:10.1002/iid3.1088)
Supplement: Supplementary file 2 — Supporting information. [file IID3-11-e1088-s001.xlsx]

## Sheet: pValue
	DGLA	15(S)-HETE	11(S)-HETE	8(S)-HETE	5(S)-HETE	15(S)-HEPE	5(S)-HEPE	12(S)-HETE	12(S)-HEPE	Arachidonoic acid	Eicosapentaenoic acid	Linolenic acid	Docosahexaenoic acid	Docosapentaenoic acid	Tryptophan	Kynurenine	K/T	L-3-Hydroxykynurenine
DGLA	1	2.15205e-05	0.000370805	0.00265606	0.00019173	0.00102819	0.00164941	0.000894228	3.9918e-06	4.02674e-13	0.000883543	4.43065e-09	1.58801e-06	1.50648e-09	6.37685e-06	0.873813	0.00140871	3.72958e-09
15(S)-HETE	2.15205e-05	1	7.20079e-36	3.8774e-15	8.30358e-42	3.07588e-26	3.04332e-25	2.56829e-09	2.34718e-16	0.00379426	0.875243	0.422745	0.875242	0.902471	0.868713	0.0925754	0.357669	0.00418394
11(S)-HETE	0.000370805	7.20079e-36	1	1.38158e-11	8.51063e-32	8.322e-22	5.149e-22	1.31318e-07	2.73485e-14	0.0141265	0.966731	0.658019	0.781773	0.865654	0.808773	0.0637504	0.301051	0.0171893
8(S)-HETE	0.00265606	3.8774e-15	1.38158e-11	1	4.72285e-13	7.20315e-10	3.45335e-10	3.71877e-08	1.38736e-08	0.194348	0.622457	0.901752	0.292314	0.519456	0.502226	0.0381616	0.060586	0.179841
5(S)-HETE	0.00019173	8.30358e-42	8.51063e-32	4.72285e-13	1	1.92468e-25	1.77019e-30	4.2902e-06	1.18058e-12	0.00516176	0.811586	0.643157	0.766783	0.804357	0.937228	0.189408	0.395868	0.0105296
15(S)-HEPE	0.00102819	3.07588e-26	8.322e-22	7.20315e-10	1.92468e-25	1	2.68188e-38	1.1273e-05	7.94857e-19	0.0105723	0.0804655	0.0845759	0.592484	0.475095	0.479777	0.205918	0.752865	0.00545416
5(S)-HEPE	0.00164941	3.04332e-25	5.149e-22	3.45335e-10	1.77019e-30	2.68188e-38	1	9.4164e-05	6.51124e-17	0.0129646	0.0532942	0.185165	0.693063	0.768962	0.750599	0.318766	0.756706	0.0134086
12(S)-HETE	0.000894228	2.56829e-09	1.31318e-07	3.71877e-08	4.2902e-06	1.1273e-05	9.4164e-05	1	1.9063e-12	0.00924938	0.739316	0.495201	0.779385	0.680802	0.654176	0.145126	0.658303	0.0189242
12(S)-HEPE	3.9918e-06	2.34718e-16	2.73485e-14	1.38736e-08	1.18058e-12	7.94857e-19	6.51124e-17	1.9063e-12	1	7.52857e-05	0.00460537	0.00177468	0.0538953	0.0382121	0.0360182	0.11871	0.464053	0.000477352
Arachidonoic acid	4.02674e-13	0.00379426	0.0141265	0.194348	0.00516176	0.0105723	0.0129646	0.00924938	7.52857e-05	1	4.04232e-07	1.3067e-12	3.12859e-14	1.21348e-16	1.34387e-12	0.115909	4.45176e-10	2.56552e-12
Eicosapentaenoic acid	0.000883543	0.875243	0.966731	0.622457	0.811586	0.0804655	0.0532942	0.739316	0.00460537	4.04232e-07	1	6.76707e-12	7.50652e-13	8.68372e-13	3.97598e-09	0.16736	6.87841e-09	0.00025373
Linolenic acid	4.43065e-09	0.422745	0.658019	0.901752	0.643157	0.0845759	0.185165	0.495201	0.00177468	1.3067e-12	6.76707e-12	1	2.71674e-16	8.43868e-18	1.45142e-11	0.217033	4.17844e-09	7.71117e-10
Docosahexaenoic acid	1.58801e-06	0.875242	0.781773	0.292314	0.766783	0.592484	0.693063	0.779385	0.0538953	3.12859e-14	7.50652e-13	2.71674e-16	1	5.16275e-25	2.76318e-10	0.002482	1.81916e-12	1.33883e-06
Docosapentaenoic acid	1.50648e-09	0.902471	0.865654	0.519456	0.804357	0.475095	0.768962	0.680802	0.0382121	1.21348e-16	8.68372e-13	8.43868e-18	5.16275e-25	1	9.96574e-13	0.0928865	3.3533e-11	1.86206e-07
Tryptophan	6.37685e-06	0.868713	0.808773	0.502226	0.937228	0.479777	0.750599	0.654176	0.0360182	1.34387e-12	3.97598e-09	1.45142e-11	2.76318e-10	9.96574e-13	1	0.371772	6.418e-18	1.71801e-08
Kynurenine	0.873813	0.0925754	0.0637504	0.0381616	0.189408	0.205918	0.318766	0.145126	0.11871	0.115909	0.16736	0.217033	0.002482	0.0928865	0.371772	1	3.75574e-09	0.198962
K/T	0.00140871	0.357669	0.301051	0.060586	0.395868	0.752865	0.756706	0.658303	0.464053	4.45176e-10	6.87841e-09	4.17844e-09	1.81916e-12	3.3533e-11	6.418e-18	3.75574e-09	1	5.51111e-06
L-3-Hydroxykynurenine	3.72958e-09	0.00418394	0.0171893	0.179841	0.0105296	0.00545416	0.0134086	0.0189242	0.000477352	2.56552e-12	0.00025373	7.71117e-10	1.33883e-06	1.86206e-07	1.71801e-08	0.198962	5.51111e-06	1

## Sheet: rValue
	DGLA	15(S)-HETE	11(S)-HETE	8(S)-HETE	5(S)-HETE	15(S)-HEPE	5(S)-HEPE	12(S)-HETE	12(S)-HEPE	Arachidonoic acid	Eicosapentaenoic acid	Linolenic acid	Docosahexaenoic acid	Docosapentaenoic acid	Tryptophan	Kynurenine	K/T	L-3-Hydroxykynurenine
DGLA	1	0.475229	0.405609	0.346711	0.423134	0.376468	0.362001	0.380618	0.510278	0.725138	0.380973	0.621477	0.52793	0.635803	0.500914	0.0189129	-0.366904	0.623814
15(S)-HETE	0.475229	1	0.943817	0.763791	0.962113	0.892386	0.884772	0.62881	0.784061	0.334753	-0.0186968	0.0952587	-0.0186969	0.0145934	0.0196841	0.198322	0.109219	0.331392
11(S)-HETE	0.405609	0.943817	1	0.690547	0.9262	0.853727	0.855847	0.571177	0.748365	0.286129	-0.0049673	0.0526815	-0.0329819	-0.0201469	0.0288165	0.218129	0.122701	0.27814
8(S)-HETE	0.346711	0.763791	0.690547	1	0.723683	0.645193	0.654238	0.590923	0.605486	0.153647	-0.0585894	-0.0147015	-0.124924	-0.0766074	-0.0797853	0.243182	0.220721	0.158723
5(S)-HETE	0.423134	0.962113	0.9262	0.723683	1	0.886338	0.919343	0.508855	0.715136	0.324047	-0.0283845	0.0551343	-0.0353113	-0.0294952	0.00937924	0.155344	0.100858	0.297701
15(S)-HEPE	0.376468	0.892386	0.853727	0.645193	0.886338	1	0.952201	0.48914	0.819388	0.297544	0.205942	0.20326	0.0636806	0.0849068	0.0840121	0.14979	0.0374861	0.32209
5(S)-HEPE	0.362001	0.884772	0.855847	0.654238	0.919343	0.952201	1	0.441013	0.79266	0.289555	0.22714	0.156827	0.0469818	0.0349719	0.0378412	0.118321	0.0368848	0.288216
12(S)-HETE	0.380618	0.62881	0.571177	0.590923	0.508855	0.48914	0.441013	1	0.710539	0.302666	-0.039615	0.0810971	0.0333521	0.0489633	0.0533136	0.17222	0.0526348	0.274144
12(S)-HEPE	0.510278	0.784061	0.748365	0.605486	0.715136	0.819388	0.79266	0.710539	1	0.44644	0.328058	0.3597	0.226584	0.24312	0.245866	0.184222	-0.0870357	0.398636
Arachidonoic acid	0.725138	0.334753	0.286129	0.153647	0.324047	0.297544	0.289555	0.302666	0.44644	1	0.552419	0.71417	0.74726	0.788535	0.713902	-0.18561	-0.651148	0.707645
Eicosapentaenoic acid	0.380973	-0.0186968	-0.0049673	-0.0585894	-0.0283845	0.205942	0.22714	-0.039615	0.328058	0.552419	1	0.697941	0.7194	0.718037	0.622948	-0.163335	-0.61542	0.415806
Linolenic acid	0.621477	0.0952587	0.0526815	-0.0147015	0.0551343	0.20326	0.156827	0.0810971	0.3597	0.71417	0.697941	1	0.783055	0.805572	0.690028	-0.146228	-0.622274	0.644339
Docosahexaenoic acid	0.52793	-0.0186969	-0.0329819	-0.124924	-0.0353113	0.0636806	0.0469818	0.0333521	0.226584	0.74726	0.7194	0.783055	1	0.882936	0.656922	-0.348932	-0.710992	0.531092
Docosapentaenoic acid	0.635803	0.0145934	-0.0201469	-0.0766074	-0.0294952	0.0849068	0.0349719	0.0489633	0.24312	0.788535	0.718037	0.805572	0.882936	1	0.716741	-0.198136	-0.681044	0.565474
Tryptophan	0.500914	0.0196841	0.0288165	-0.0797853	0.00937924	0.0840121	0.0378412	0.0533136	0.245866	0.713902	0.622948	0.690028	0.656922	0.716741	1	-0.106072	-0.807232	0.60239
Kynurenine	0.0189129	0.198322	0.218129	0.243182	0.155344	0.14979	0.118321	0.17222	0.184222	-0.18561	-0.163335	-0.146228	-0.348932	-0.198136	-0.106072	1	0.62372	-0.15209
K/T	-0.366904	0.109219	0.122701	0.220721	0.100858	0.0374861	0.0368848	0.0526348	-0.0870357	-0.651148	-0.61542	-0.622274	-0.710992	-0.681044	-0.807232	0.62372	1	-0.50386
L-3-Hydroxykynurenine	0.623814	0.331392	0.27814	0.158723	0.297701	0.32209	0.288216	0.274144	0.398636	0.707645	0.415806	0.644339	0.531092	0.565474	0.60239	-0.15209	-0.50386	1
